# Supplementary material for: Weighted Gene Co-Expression Network Analysis Based on Stimulation by Lipopolysaccharides and Polyinosinic:polycytidylic Acid Provides a Core Set of Genes for Understanding Hemolymph Immune Response Mechanisms of Amphioctopus fangsiao
Source: Animals (Basel). 2023 Dec 25;14(1):80. doi: 10.3390/ani14010080 (PMC10778463; doi:10.3390/ani14010080)
Supplement: Supplementary file 1 [file animals-14-00080-s001.zip]

Archive with 1 entries (1 files):
- animals-2525096-supplementary.pdf
